# Supplementary material for: Improved Perceptual Quality of Traffic Signs and Lights for the Teleoperation of Autonomous Vehicle Remote Driving via Multi-Category Region of Interest Video Compression
Source: Entropy (Basel). 2025 Jun 24;27(7):674. doi: 10.3390/e27070674 (PMC12293890; doi:10.3390/e27070674)
Supplement: Supplementary file 1 [file entropy-27-00674-s001.zip]

Archive with 1 entries (1 files):
- entropy-3682345-supplementary.avi
